# Supplementary material for: Calcineurin phosphatase activity regulates Varicella-Zoster Virus induced cell-cell fusion
Source: PLoS Pathog. 2020 Nov 20;16(11):e1009022. doi: 10.1371/journal.ppat.1009022 (PMC7717522; doi:10.1371/journal.ppat.1009022)
Supplement: S1 Table — [C] indicates the concentration of compounds used in the HT-SRFA, fusion (%) is the measurement of Renilla luciferase activity normalized to that of the intraplate positive controls (no drug). Average from duplicate experiment is shown. (XLSX) [file ppat.1009022.s006.xlsx]

## Sheet: S1 Table 
Category	Enhancer or Inhibitor	Drug name	[C] µM	Fusion (%)	Common characteristics
Dopamine	Enhancer	(+)-Bromocriptine methanesulfonate	16.67	189.7	Dopamine D2 receptor agonist
Dopamine	Enhancer	Bromocriptine mesylate	16.67	196.8	Dopamine D2 receptor agonist
Dopamine	Enhancer	Butaclamol (+)	16.67	162.4	Dopamine receptor antagonist
Dopamine	Enhancer	GBR-12935 dihydrochloride	16.67	176.1	Inhibits dopamine transporter; inhibit dopamine reuptake
Dopamine	Enhancer	Dihydroergocristine methanesulfonate	16.67	190.8	Dopamine receptor agonist and antagonist; Serotonin receptor antagonist; Alpha and Beta-adrenergic receptor agonist and antagonist
Cholinergic	Inhibitor	Harmaline	16.67	29.6	Acetylcholinesterase inhibitor
Cholinergic	Inhibitor	Trichlorfon	16.67	47.5	Acetylcholinesterase inhibitor
Cholinergic	Enhancer	Piperidolate hydrochloride	16.67	167	Muscarinic receptor antagonist (antiacetylcholine effect in autonomic ganglion)
GABAergic	Enhancer	Abamectin	16.67	298.8	Enhance glutamate-gated chloride channel; GABA receptor agonist
GABAergic	Enhancer	Ivermectin	16.67	253.9	Enhance glutamate-gated chloride channel; GABA receptor agonist
Adrenoceptor	Enhancer	Amiodarone hydrochloride	16.67	178.5	Alpha and beta adrenoceptor agonist; inhibits binding of 1,4-dihydropyridine to L-type Ca2+ channels; coronary vasodilator
Tachykinin	Enhancer	L-733,060 hydrochloride	16.67	182.9	Neurokinin 1 (NK1) receptor antagonist
Tachykinin	Enhancer	Aprepitant	16.67	172	Neurokinin 1 (NK1) receptor antagonist
Histamine	Enhancer	Meclizine hydrochloride	16.67	177	H1-receptors antagonist
Angiotensin	Enhancer	L-162,313	16.67	164.5	AT1 receptor agonist
Transcription	Enhancer	9-cis Retinoic acid	1.67	170.3	Nuclear receptor Retinoid X receptor (RXR) agonist
Transcription	Enhancer	TTNPB (Arotinoid acid)	16.67	155.6	Selective and highly potent retinoic acid analog; Nuclear receptor retinoic acid receptors (RAR)-alpha, beta, gamma ligand
Hormone	Enhancer	Budesonide	16.67	166.9	Glucocorticoid receptor agonist
Hormone	Enhancer	Fulvestrant	16.67	260.3	Estrogen receptor antagonist
Hormone	Enhancer	(R,R)-cis-Diethyl tetrahydro-2,8-chrysenediol	16.67	163	Estrogen receptor antagonist
Hormone	Enhancer	Tamoxifen citrate	22.43	220	Estrogen receptor antagonist
Ion Pump	Enhancer	Sanguinarine sulfate	16.67	180.9	Na+K+ATPase inhibitor
Ion Pump	Enhancer	Ouabain	16.67	228.6	Na+K+ATPase inhibitor
Ion Pump	Enhancer	Dihydroouabain	16.67	197	Na+K+ATPase inhibitor
Ion Pump	Enhancer	Digitoxin	16.67	193.7	Na+K+ATPase inhibitor
Ion Pump	Enhancer	Digoxin	16.67	182.3	Na+K+ATPase inhibitor
Ion Pump	Enhancer	Peruvoside	16.67	190.6	Na+K+ATPase inhibitor
Ion Pump	Enhancer	lanatoside c	16.67	216.5	Na+K+ATPase inhibitor
Ion Pump	Enhancer	Ciclopirox olamine	16.67	197.1	Na+K+ATPase inhibitor
Ion Pump	Enhancer	Diperodon hydrochloride	16.67	185.8	Na+K+ATPase inhibitor
Ion Pump	Enhancer	3',4'-Dichlorobenzamil	16.67	163.8	Na+ /Ca2+ exchanger blocker
Ion Pump	Enhancer	Flunarizine dihydrochloride	16.67	252.9	Na+ /Ca2+ exchanger blocker
Ca2+ Channel	Enhancer	Manidipine	16.67	242.8	Ca2+ channel blocker
Ca2+ Channel	Enhancer	Ruthenium red	16.67	175	Blocks Ca2+ uptake and release from mitochondria
Ca2+ Channel	Enhancer	Loperamide hydrochloride	16.67	157.6	Ca2+ channel blocker
Ca2+ Channel	Enhancer	Nicardipine hydrochloride	16.15	219.3	L-type Ca2+ channel antagonist
Ca2+ Channel	Enhancer	Niguldipine	16.67	165.4	Ca2+ channel blocker and a1-adrenergic receptor antagonist
Ca2+ Channel	Enhancer	Penfluridol	16.67	180.6	T-type Ca2+ channel blocker
Adenosine/Ca2+ Channel	Enhancer	Dilazep hydrochloride	16.67	188.6	Adenosine uptake inhibitor; Ca2+ channel blocker
HSP-90 inhibitor	Enhancer	Dihydrogedunin	16.67	285.9	Structural analog of gedunin,tetranortriterpene; Gedunin's structure and its traditional applications are similar to those of celastrol
HSP-90 inhibitor	Enhancer	Gedunol (3α-hydroxy-3-deoxogedunin)	16.67	166.9	Structural analog of gedunin,tetranortriterpene; Gedunin's structure and its traditional applications are similar to those of celastrol
HSP-90 inhibitor	Enhancer	Epoxygedunin	16.67	170.8	Structural analog of gedunin,tetranortriterpene; Gedunin's structure and its traditional applications are similar to those of celastrol
HSP-90 inhibitor	Enhancer	3beta-acetoxydeoxodihydrogedunin	16.67	314.6	Structural analog of gedunin,tetranortriterpene; Gedunin's structure and its traditional applications are similar to those of celastrol
HSP-90 inhibitor	Enhancer	1,2alpha-epoxydeacetoxydihydrogedunin	16.67	147.8	Structural analog of gedunin,tetranortriterpene; Gedunin's structure and its traditional applications are similar to those of celastrol
HSP-90/PKR inhibitor	Enhancer	7-desacetoxy-6,7-dehydrogedunin	16.67	172.3	Structural analog of gedunin; PKR inhibitor
HSP-90 inhibitor	Enhancer	Xylocarpus A	16.67	243.8	Structural analog of gedunin; active constituents from plant Xylocarpus is gedunin
Phosphorylation	Enhancer	Dihydrocelastrol	16.67	245	Structual analog of Celastrol, an inhibitor of protein tyrosine phosphatase 1 (PTP1B)
Phosphorylation	Enhancer	Dihydrocelastryl diacetate	16.67	275.4	Structual analog of Celastrol, an inhibitor of protein tyrosine phosphatase 1 (PTP1B)
Phosphorylation	Enhancer	KN-62	11.55	202.9	CaM kinase II inhibitor
Phosphorylation	Enhancer	Tacrolimus	8.33	163.9	Calcineurin inhibitor
Phosphorylation	Enhancer	Phorbol 12-myristate 13-acetate (PMA)	16.67	193.2	PKC activator
Phosphorylation	Inhibitor	Tyrphostin AG 555	16.67	40.8	EGFR protein tyrosine kinase inhibitor
Phosphorylation	Inhibitor	Tyrphostin AG 698	16.67	48.4	EGFR protein tyrosine kinase inhibitor
Phosphorylation	Inhibitor	Tyrphostin AG 879	16.67	13.8	Tyrosine kinase nerve growth factor receptor (TrkA) inhibitor; inhibits 140 trk protooncogene and HER-2
Lipid	Enhancer	Econazole nitrate	16.67	297	Inhibit 14-α demethylase that converts lanosterol to ergosterol, an essential component of the yeast membrane (antifungal); impair triglyceride and/or phospholipid biosynthesis
Lipid	Enhancer	Miconazole nitrate	16.67	197.3	Inhibit 14-α demethylase that converts lanosterol to ergosterol, an essential component of the yeast membrane (antifungal); impair triglyceride and/or phospholipid biosynthesis
Lipid	Enhancer	Tioconazole	16.67	158.1	Inhibit 14-α demethylase that converts lanosterol to ergosterol, an essential component of the yeast membrane (antifungal); impair triglyceride and/or phospholipid biosynthesis
Lipid	Enhancer	Oxiconazole nitrate	16.67	194	Inhibit 14-α demethylase that converts lanosterol to ergosterol, an essential component of the yeast membrane (antifungal); impair triglyceride and/or phospholipid biosynthesis
Lipid	Enhancer	Sulconazole nitrate	16.67	195	Inhibit 14-α demethylase that converts lanosterol to ergosterol, an essential component of the yeast membrane (antifungal); impair triglyceride and/or phospholipid biosynthesis
Lipid	Enhancer	Sertaconazole	16.67	233.8	Inhibit 14-α demethylase that converts lanosterol to ergosterol, an essential component of the yeast membrane (antifungal); impair triglyceride and/or phospholipid biosynthesis
Lipid	Enhancer	Benzethonium chloride	16.67	183.1	Disrupting cytoplasmic and outer membrane lipid bilayers
Lipid	Enhancer	Terbinafine HCL	16.67	167.8	Inhibit squalene monooxygenase required for sterol biosynthesis
Lipid	Enhancer	Cadin-4-en-10-ol	16.67	154.4	Organic compound, lipid-like molecule
Lipid	Inhibitor	15-Ketoeicosatetraenoic acid	0.17	42.8	Bioactive arachidonic acid (polyunsaturated fatty acid) metabolite
DNA	Enhancer	Mercaptopurine	16.67	212	Purine analog
DNA	Enhancer	Idoxuridine	16.67	236.7	Uridine analog; anti-herpesvirus
DNA	Enhancer	Acrisorcin	16.67	166.6	A combination of the active ingredients 9-aminoacridine and 4-hexylresorcinol. 9-aminoacridine is aminacrine
DNA	Enhancer	Aminacrine	16.67	188.5	A highly fluorescent anti-infective dye used clinically as a topical antiseptic and experimentally as a mutagen, due to its interaction with DNA. It is also used as an intracellular pH indicator
DNA	Enhancer	Hoechst 33342	18.42	192.3	DNA minor groove binder
Biochemistry	Enhancer	Vardenafil hydrochloride	16.67	156.7	Inhibitor of cyclic guanosine monophosphate (cGMP)-specific phosphodiesterase type 5 (PDE5)
Biochemistry	Enhancer	NapSul-Ile-Trp-CHO	16.95	172.9	Cathepsin L inhibitor(Protease inhibitors)
Biochemistry	Inhibitor	Castanospermine	44.05	48.2	α-glucosidase (required for N-glycan synthesis in ER) inhibitor
Biochemistry	Enhancer	beta-amyrin acetate	16.67	183.2	Inhibits collagen-induced platelet aggregation
Cytoskeleton	Enhancer	GM6001	21.45	196.6	Broad spectrum matrix metallopeptidases inhibitor
Cell stress	Inhibitor	Mundoserone	16.67	36.5	Inhibitor of the mitochondrial complex I electron transport chain
Apoptosis	Enhancer	Hinokitol	50.75	203.7	Reduced caspase-3 activation, upregulated Bax and downregulated Bcl-2
Other	Inhibitor	Safrolglycol	16.67	51.1	Structural analog to safrole, formerly used as a food flavour
Other	Enhancer	3beta-acetoxydeoxyangolensic acid, methyl ester	16.67	170	N/A
Other	Enhancer	2,5-di-t-butyl-4-hydroxyanisole	16.67	184.4	A member of phenols and methoxybenzene
Other	Enhancer	Bussein	16.67	183.3	Tetranortriterpene
Note: [C] indicated the concentration of compounds used in the HT-SRFA, fusion (%) was the measurement of Renilla luciferase activity normalized to that of the intraplate positive controls (no drug treatment) where the average of fusion (%) from duplicate experiment was shown.
