# Supplementary material for: Calcineurin phosphatase activity regulates Varicella-Zoster Virus induced cell-cell fusion
Source: PLoS Pathog. 2020 Nov 20;16(11):e1009022. doi: 10.1371/journal.ppat.1009022 (PMC7717522; doi:10.1371/journal.ppat.1009022)
Supplement: S2 Table — Phosphoproteins exclusively present in three independent samples from pimecrolimus treated MeWo cells (Pim1, Pim 2 and Pim 3) were shown. Cleavage sites are indicated by the black dot. Serine (S[+80]) or threonine (T[+80]) phosphorylation modifications are highlighted in red. M[+16] indicates methionine oxidation, and C[+71] indicates cysteine propionamide modification. (XLSX) [file ppat.1009022.s007.xlsx]

## Sheet: S2 Table 
Sample ID	UniProt ID	Protein Name	Gene ID	# of spectra	Modified Peptide	Modified Residue ID	Comments	References
Pim1	O95644	Nuclear factor of activated T cells, cytoplasmic 1	NFATC1	2	K.VEPVGEDLGS[+79.966]PPPPADFAPEDYSSFQHIR.K	S359
Pim2	O95644	Nuclear factor of activated T cells, cytoplasmic 1	NFATC1	2	K.VEPVGEDLGS[+79.966]PPPPADFAPEDYSSFQHIR.K	S359
Pim3	O95644	Nuclear factor of activated T cells, cytoplasmic 1	NFATC1	1	K.VEPVGEDLGS[+79.966]PPPPADFAPEDYSSFQHIR.K	S359
Pim1	P19419	ETS transcription factor ELK1	ELK1	1	R.DLELPLS[+79.966]PSLLGGPGPER.T	S324
Pim2	P19419	ETS transcription factor ELK1	ELK1	1	R.DLELPLS[+79.966]PSLLGGPGPER.T	S324
Pim3	P19419	ETS transcription factor ELK1	ELK1	1	R.DLELPLS[+79.966]PSLLGGPGPER.T	S324
Pim1	J3KP75	Phosphatase and actin regulator 2	PHACTR2	3	R.VHISGS[+79.966]VDGLDK.A	S72	Monomeric G-acin and protein phosphatase 1 (PP1) compete for binding to PHACTR4, another member of the PHACTR family, due to the close proximity of their binding sites on PHACTR4, such that lowered level of G-actin enables actin-free PHACTR4 to bind and activate PP1. The activated PP1 dephosphorylates and activates cofilin, which then depolymerizes actin filament, allowing restoration of the mono…	1. Allen PB, Greenfield AT, Svenningsson P, Haspeslagh DC, Greengard P. Phactrs 1-4: A family of protein phosphatase 1 and actin regulatory proteins. Proc Natl Acad Sci U S A. 2004;101(18):7187-92. 2. Huet G, Rajakyla EK, Viita T, Skarp KP, Crivaro M, Dopie J, et al. Actin-regulated feedback loop based on Phactr4, PP1 and cofilin maintains the actin monomer pool. J Cell Sci. 2013;126(Pt 2):497-50…
Pim1	J3KP75	Phosphatase and actin regulator 2	PHACTR2	3	R.RLS[+79.966]QRPTTEELEQR.N	S510
Pim2	J3KP75	Phosphatase and actin regulator 2	PHACTR2	2	R.VHISGS[+79.966]VDGLDK.A	S72
Pim2	J3KP75	Phosphatase and actin regulator 2	PHACTR2	2	R.RLS[+79.966]QRPTTEELEQR.N	S510
Pim3	J3KP75	Phosphatase and actin regulator 2	PHACTR2	2	R.VHISGS[+79.966]VDGLDK.A	S72
Pim3	J3KP75	Phosphatase and actin regulator 2	PHACTR2	2	R.RLS[+79.966]QRPTTEELEQR.N	S510
Pim1	Q12906-4	Interleukin enhancer binding factor 3, isoform 4	ILF3	14	R.DSSKGEDS[+79.966]AEETEAKPAVVAPAPVVEAVSTPSAAFPSDATAENVK.Q	S482
Pim1	Q12906-4	Interleukin enhancer binding factor 3, isoform 4	ILF3	14	R.DSSKGEDSAEET[+79.966]EAKPAVVAPAPVVEAVSTPSAAFPSDATAENVK.Q	T486
Pim1	Q12906-4	Interleukin enhancer binding factor 3, isoform 4	ILF3	14	R.DSSKGEDSAEET[+79.966]EAKPAVVAPAPVVEAVST[+79.966]PSAAFPSDATAENVK.Q	T486, T504
Pim2	Q12906-4	Interleukin enhancer binding factor 3, isoform 4	ILF3	11	K.VLQDMGLPTGAEGRDSS[+79.966]KGEDSAEETEAKPAVVAPAPVVEAVSTPSAAFPSDATAENVK.Q	S477
Pim2	Q12906-4	Interleukin enhancer binding factor 3, isoform 4	ILF3	11	R.DSSKGEDS[+79.966]AEETEAKPAVVAPAPVVEAVSTPSAAFPSDATAENVK.Q	S482
Pim2	Q12906-4	Interleukin enhancer binding factor 3, isoform 4	ILF3	11	R.DSSKGEDSAEETEAKPAVVAPAPVVEAVST[+79.966]PSAAFPSDATAENVK.Q	T504
Pim2	Q12906-4	Interleukin enhancer binding factor 3, isoform 4	ILF3	11	R.DSSKGEDSAEET[+79.966]EAKPAVVAPAPVVEAVS[+79.966]TPSAAFPSDATAENVK.Q	T486, S503
Pim2	Q12906-4	Interleukin enhancer binding factor 3, isoform 4	ILF3	11	R.DSSKGEDSAEET[+79.966]EAKPAVVAPAPVVEAVST[+79.966]PSAAFPSDATAENVK.Q	T486, T504
Pim3	Q12906-4	Interleukin enhancer binding factor 3, isoform 4	ILF3	48	K.NENPVDYTVQIPPSTTYAIT[+79.966]PMKRPMEEDGEEKS[+79.966]PSK.K	T368, S382
Pim3	Q12906-4	Interleukin enhancer binding factor 3, isoform 4	ILF3	48	M.KRPMEEDGEEKS[+79.966]PSK.K	S382
Pim3	Q12906-4	Interleukin enhancer binding factor 3, isoform 4	ILF3	48	M.KRPM[+15.995]EEDGEEKS[+79.966]PSK.K	M374, S382
Pim3	Q12906-4	Interleukin enhancer binding factor 3, isoform 4	ILF3	48	K.RPM[+15.995]EEDGEEKSPS[+79.966]K.K	M374, S384
Pim3	Q12906-4	Interleukin enhancer binding factor 3, isoform 4	ILF3	48	K.RPMEEDGEEKSPS[+79.966]KK.K	S384
Pim3	Q12906-4	Interleukin enhancer binding factor 3, isoform 4	ILF3	48	K.VLQDMGLPTGAEGRDSS[+79.966]KGEDS[+79.966]AEETEAKPAVVAPAPVVEAVSTPSAAFPSDATAENVK.Q	S477, S482
Pim3	Q12906-4	Interleukin enhancer binding factor 3, isoform 4	ILF3	48	R.DSSKGEDSAEET[+79.966]EAKPAVVAPAPVVEAVSTPSAAFPSDATAENVK.Q	T486
Pim3	Q12906-4	Interleukin enhancer binding factor 3, isoform 4	ILF3	48	R.DSSKGEDS[+79.966]AEETEAKPAVVAPAPVVEAVSTPSAAFPSDATAENVK.Q	S482
Pim3	Q12906-4	Interleukin enhancer binding factor 3, isoform 4	ILF3	48	R.DSSKGEDSAEETEAKPAVVAPAPVVEAVST[+79.966]PSAAFPSDATAENVK.Q	T504
Pim3	Q12906-4	Interleukin enhancer binding factor 3, isoform 4	ILF3	48	R.DSSKGEDSAEET[+79.966]EAKPAVVAPAPVVEAVST[+79.966]PSAAFPSDATAENVK.Q	T486, T504
Pim3	Q12906-4	Interleukin enhancer binding factor 3, isoform 4	ILF3	48	S.S[+79.966]KGEDSAEETEAKPAVVAPAPVVEAVSTPSAAFPSDATAENVK.Q	S477
Pim1	Q15788	Nuclear receptor coactivator 1	NCOA1	2	R.EHS[+79.966]GLSPQDDTNSGMSIPR.V	S369	Nuclear receptor co-activator 1 (NCOA1) is a member of steroid/nuclear receptor coactivator family. The interactome of NCOA1 includes estrogen receptor (ER), retinoic acid receptor (RAR) and retinoid X receptor RXR (RXR) (4-7). Our HT-SRFA identified three compounds that are estrogen receptor antagonists and two compounds 332 that are retinoic acid receptor ligand or retinoic acid receptor agonis…	4. Shao G, Heyman RA, Schulman IG. Three amino acids specify coactivator choice by retinoid X receptors. Mol Endocrinol. 2000;14(8):1198-209. 5.Shiozawa T, Shih HC, Miyamoto T, Feng YZ, Uchikawa J, Itoh K, et al. Cyclic changes in the expression of steroid receptor coactivators and corepressors in the normal human endometrium. J Clin Endocrinol Metab. 2003;88(2):871-8. 6.Reineke EL, Liu H, Lam M,…
Pim1	Q15788	Nuclear receptor coactivator 1	NCOA1	2	R.LLQEGS[+79.966]PSDITTLSVEPDKK.D	S698
Pim2	Q15788	Nuclear receptor coactivator 1	NCOA1	1	R.LLQEGS[+79.966]PSDITTLSVEPDKK.D	S698
Pim3	Q15788	Nuclear receptor coactivator 1	NCOA1	1	R.LLQEGS[+79.966]PSDITTLSVEPDKK.D	S698
Pim1	Q8IU68	Transmembrane Channel-like protein 8	TMC8	8	R.LLS[+79.966]YLR.V	S298
Pim1	Q8IU68	Transmembrane Channel-like protein 8	TMC8	8	R.ASS[+79.966]RPFR.A	S522
Pim2	Q8IU68	Transmembrane Channel-like protein 8	TMC8	2	R.ASS[+79.966]RPFR.A	S522
Pim3	Q8IU68	Transmembrane Channel-like protein 8	TMC8	7	R.LLS[+79.966]YLR.V	S298
Pim3	Q8IU68	Transmembrane Channel-like protein 8	TMC8	7	R.ASS[+79.966]RPFR.A	S522
Pim1	Q9UIS9-7	Methyl-CpG binding domain protein 1, isoform 7	MBD1	19	R.RRPGAQPLPPPPPS[+79.966]QSPEPTEPHPR.A	S295
Pim1	Q9UIS9-7	Methyl-CpG binding domain protein 1, isoform 7	MBD1	19	R.RRPGAQPLPPPPPSQS[+79.966]PEPTEPHPR.A	S297
Pim1	Q9UIS9-7	Methyl-CpG binding domain protein 1, isoform 7	MBD1	19	R.ALAPS[+79.966]PPAEFIYYC[+71.037]VDEDELKR.L	S311, C320
Pim1	Q9UIS9-7	Methyl-CpG binding domain protein 1, isoform 7	MBD1	19	R.LLPS[+79.966]VWSESEDGAGSPPPYR.R	S332
Pim1	Q9UIS9-7	Methyl-CpG binding domain protein 1, isoform 7	MBD1	19	R.LLPSVWS[+79.966]ESEDGAGSPPPYR.R	S335
Pim1	Q9UIS9-7	Methyl-CpG binding domain protein 1, isoform 7	MBD1	19	R.LLPSVWSESEDGAGS[+79.966]PPPYR.R	S343
Pim1	Q9UIS9-7	Methyl-CpG binding domain protein 1, isoform 7	MBD1	19	K.ADT[+79.966]QDEWTPGTAVLTSPVLVPGC[+71.037]PSK.A	T449, C469
Pim1	Q9UIS9-7	Methyl-CpG binding domain protein 1, isoform 7	MBD1	19	K.LAPEEEAGGAGT[+79.966]PVITEIFSLGGTR.F	T514
Pim2	Q9UIS9-7	Methyl-CpG binding domain protein 1, isoform 7	MBD1	18	R.RRPGAQPLPPPPPS[+79.966]QSPEPTEPHPR.A	S295
Pim2	Q9UIS9-7	Methyl-CpG binding domain protein 1, isoform 7	MBD1	18	R.RRPGAQPLPPPPPSQS[+79.966]PEPTEPHPR.A	S297
Pim2	Q9UIS9-7	Methyl-CpG binding domain protein 1, isoform 7	MBD1	18	R.ALAPS[+79.966]PPAEFIYYC[+71.037]VDEDELKR.L	S311, C320
Pim2	Q9UIS9-7	Methyl-CpG binding domain protein 1, isoform 7	MBD1	18	R.LLPSVWS[+79.966]ESEDGAGSPPPYR.R	S335
Pim2	Q9UIS9-7	Methyl-CpG binding domain protein 1, isoform 7	MBD1	18	K.ADTQDEWT[+79.966]PGTAVLTSPVLVPGC[+71.037]PSK.A	T454, C469
Pim2	Q9UIS9-7	Methyl-CpG binding domain protein 1, isoform 7	MBD1	18	K.LAPEEEAGGAGT[+79.966]PVITEIFSLGGTR.F	T514
Pim3	Q9UIS9-7	Methyl-CpG binding domain protein 1, isoform 7	MBD1	1	R.ALAPS[+79.966]PPAEFIYYC[+71.037]VDEDELKR.L	S311, C320
Note: The results from three independent biological samples were shown. Cleavage sites indicated by the black dot. Serine (S[+79.966]) or threonine (T[+79.966]) phosphorylation modifications highlighted in red. M[+15.995] indicated methionine oxidation, and C[+71.037] indicated cysteine propionamide modification.
